# Supplementary material for: Prognostic potential of circulatory miR-19a-3p, miR-19b-3p, and miR-329–3p for future hypertension diagnosis
Source: J Hypertens. 2026 Mar 5;44(5):811–22. doi: 10.1097/HJH.0000000000004272 (PMC13034753; doi:10.1097/HJH.0000000000004272)
Supplement: Supplemental Digital Content [file jhype-44-811-s002.xlsx]

## Sheet: Contents
Supplementary material	Measurement and definition of covariates
Tables S1-S10
Supplementary Table 1	YFS 2011 follow-up whole blood subset demographics
Supplementary Table 2	YFS 2011 follow-up serum subset demographics
Supplementary Table 3	YFS 2011 and 2018-2020 follow-up whole blood subset demographics
Supplementary Table 4	LURIC serum subset demographics
Supplementary Table 5	Correlation of circulatory miRNAs with blood pressure
Supplementary Table 6	Association analysis of circulatory miRNAs with blood pressure
Supplementary Table 7	Association analysis of whole blood miRNAs with blood pressure in normotensives
Supplementary Table 8	Sex-stratified association analysis of whole blood miRNAs with blood pressure
Supplementary Table 9	Prognostic logistic regression analysis with multiple testing correction
Supplementary Table 10	Weibull regression analysis with multiple testing correction
Supplementary Table 11	Correlation between prognostic miRNAs with their gene targets expressed in whole blood

## Sheet: Table S1
Table S1. Demographics of YFS 2011 follow-up participants with whole blood miRNA profiling data. Participants are stratified according to HT diagnosis defined as self-reported HT diagnosis or BP medication. Continuous variables are represented as median and interquartile range. Group comparisons were conducted using the Kruskal-Wallis Test for continuous variables, and the Fisher’s Exact Test for…
2011 YFS
Characteristic	No diagnosis	HT diagnosis
n	755	83
Age (yrs)	43 [37, 46]	46 [43, 49] †
Female	420 (55.6 %)	37 (44.6 %)
BMI (kg/m2)	25 [23, 28]	29 [26, 34] †
SBP (mmHg)	123 [115, 132]	135 [126, 144] †
DBP (mmHg)	76 [70, 83]	85 [79, 92] †
Total cholesterol (mmol/l)	5.10 [4.50, 5.70]	5.00 [4.30, 5.70]
HDL cholesterol (mmol/l)	1.31 [1.12, 1.56]	1.16 [1.02, 1.40] †
LDL cholesterol (mmol/l)	3.20 [2.71, 3.77]	3.12 [2.54, 3.66]
ALAT (U/l)	13.00 [10, 19]	17.00 [12, 26] †
ASAT (U/l)	20.00 [17, 25]	22.00 [19, 28] †
GGT (U/l)	21 [15, 32]	33.00 [19, 54] †
Steatotic liver disease (%)	100 (13.2 %)	36 (43.4 %) †
Smoker (%)	101 (13.4 %)	8 (9.6 %)
Alcohol usage (standard drinks*/week)	0.43 [0.14, 0.86]	0.61 [0.21, 1.48] †
Elevated BP (%)	128 (17 %)	36 (43.4 %) †
BP medication (%)	0 (0 %)	78 (94 %) †
T2D (%)	16 (2.1)	10 (12.7) †
High work-related stress (%)	274 (39.6)	33 (45.2)
BMI – body mass index; SBP – systolic blood pressure; DBP – diastolic blood pressure; HDL cholesterol – high density lipoprotein cholesterol; LDL – low density lipoprotein cholesterol; GGT - gamma-glutamyl transferase; ASAT – aspartate transaminase; ALAT – alanine transaminase
* Standard drink contains 14 grams of pure alcohol
† Statistical significance at p < 0.05

## Sheet: Table S2
Table S2. Demographics of YFS participants from the 2011 follow-ups with available serum miRNA expression data. Participants are stratified by HT diagnosis. The distribution of continuous variables is represented with median and interquartile ranges. Group comparisons were conducted using the Kruskal-Wallis Test for continuous variables, and the Fisher’s Exact Test for categorical variables.
	YFS 2011
Characteristics	No diagnosis	HT diagnosis
n	114	12
Age (yrs)	43 [40, 46]	46 [46, 49] †
Women	72 (63.2%)	8 (66.7%)
BMI (kg/m2)	25 [22, 27]	26 [24, 30]
SBP (mmHg)	121 [113, 130]	126 [122, 131]
DBP (mmHg)	74 [69, 81]	77 [71, 79]
Total cholesterol (mmol/l)	5.15 [4.70, 5.90]	4.85 [4.05, 5.43]
HDL cholesterol (mmol/l)	1.35 [1.17, 1.62]	1.29 [1.01, 1.39]
LDL cholesterol (mmol/l)	3.32 [2.86, 3.96]	2.99 [2.49, 3.38]
GGT (U/l)	19 [15, 30]	30 [24, 45] †
ALAT (U/l)	12 [9, 17]	14 [11, 21]
ASAT (U/l)	19 [16, 22]	21 [18, 24]
Smoking (%)	14 (12.3 %)	2 (16.7 %)
Alcohol usage (standard drinks*/week)	0.36 [0.14, 0.71]	0.29 [0.07, 0.64]
Elevated BP (%)	15 (13.2 %)	2 (16.7 %)
BP medication (%)	0 (0 %)	12 (100 %) †
T2D (%)	1 (0.9 %)	2 (18.2 %) †
High work-related stress (%)	40 (35.7 %)	7 (70 %) †
BMI – body mass index; SBP – systolic blood pressure; DBP – diastolic blood pressure; HDL – high density lipoprotein cholesterol; LDL – low density lipoprotein cholesterol; GGT - gamma-glutamyl transferase; ASAT – aspartate transaminase; ALAT – alanine transaminase
* Standard drink contains 14 grams of pure alcohol
† Statistical significance at p < 0.05

## Sheet: Table S3
Table S3. Characteristics of YFS participants without HT diagnosis in 2011 during YFS 2011 and 2018-2020 follow-up. Both follow-ups are stratified based on the presence of HT diagnosis in the 2018-2020 follow-up. The distribution of continuous variables is represented with median and interquartile ranges. Group comparisons were conducted using the Kruskal-Wallis Test for continuous variables, and…
	Participants with no HT diagnosis in YFS 2011		Participants in YFS 2018-2020
Characteristics	No diagnosis	HT diagnosis in 2018-2020	No diagnosis	HT diagnosis
n	592	78	592	78
Age (years)	43 [37, 46]	45 [43, 49] †	49 [44, 53]	51 [49, 55] †
Women	345 (58.3 %)	42 (53.8 %)	345 (58.3 %)	42 (53.8 %)
BMI (kg/m2)	25 [23, 28]	28 [24, 32] †	26 [24, 29]	29 [26, 33] †
SBP (mmHg)	121 [113, 130]	140 [129, 150] †	126 [117, 137]	133 [126, 146] †
DBP (mmHg)	74 [69, 81]	88 [80, 95] †	80 [75, 88]	85 [81, 94] †
Total cholesterol (mmol/l)	5.05 [4.50, 5.70]	5.20 [4.70, 5.70]	5.16 [4.59, 5.83]	5.06 [4.25, 5.64]
HDL cholesterol (mmol/l)	1.33 [1.14, 1.59]	1.27 [1.06, 1.47] †	1.36 [1.11, 1.61]	1.18 [0.92, 1.43] †
LDL cholesterol (mmol/l)	3.19 [2.68, 3.74]	3.24 [2.83, 3.79]	3.23 [2.69, 3.82]	3.09 [2.47, 3.69]
GGT (U/l)	21 [15, 30]	27 [20, 55] †	23 [16, 36]	34 [21, 52] †
ALAT (U/l)	13 [9, 18]	16 [10, 29] †	21 [15, 30]	26 [17, 38] †
ASAT (U/l)	20 [17, 24]	22[19, 28] †	24 [20, 29]	26 [20, 31] †
Stetotic fatty liver disease (%)	61 (10.3 %)	22 (28.2 %) †	131 (22.4 %)	36 (46.2 %)
Smoke (%)	73 (12.4 %)	11 (14.1 %)	423 (71.5 %)	55 (70.5 %)
Alcohol usage (standard drinks*/week)	0.43 [0.14, 0.86]	0.50 [0.25, 1.00]	0.29 [0.14, 0.86]	0.29 [0.00, 0.86]
Elevated BP (%)	63 (10.7 %)	46 (59.7 %) †	160 (27.3 %)	36 (46.2 %) †
T2D (%)	9 (1.5 %)	5 (6.4 %) †	7 (1.2 %)	7 (9.2 %) †
High work-related stress (%)	209 (38.2)	28 (39.4)	-	-
At least one hypertensive parent (%)	304 (50.4 %)	62 (79.5%) †	304 (50.4 %)	62 (79.5%) †
Interval between follow-ups (years)	-	-	7.129 [6.923, 7.439]	7.332 [6.962, 7.578]
BMI – body mass index; SBP – systolic blood pressure; DBP – diastolic blood pressure; HDL – high density lipoprotein cholesterol; LDL – low density lipoprotein cholesterol; GGT - gamma-glutamyl transferase; ASAT – aspartate transaminase; ALAT – alanine transaminase
* Standard drink contains 14 grams of pure alcohol
† Statistical significance at p < 0.05

## Sheet: Table S4
Table S4. Demographics of LURIC participants subjected to citrate plasma miRNA profiling. Participants are stratified according to HT diagnosis. Continuous variables are represented as median and interquartile range. Group comparisons were conducted using the Kruskal-Wallis Test for continuous variables, and the Fisher’s Exact Test for categorical variables.
	LURIC
Characteristics	No diagnosis	HT diagnosis
n	103	896
Age (yrs)	56 [49, 64]	65 [57, 71] †
Female	38 (36.9 %)	274 (30.6 %)
BMI (kg/m2)	26 [25, 29]	28 [25, 31] †
SBP (mmHg)	131 [119, 144]	141 [125, 158] †
DBP (mmHg)	80 [72, 85]	81 [73, 89]
Total cholesterol (mmol/l)	5.48 [4.94, 6.18]	5.20 [4.49, 6.03] †
HDL cholesterol (mmol/l)	1.06 [0.88, 1.24]	0.93 [0.78, 1.11] †
LDL ccholeterol (mmol/l)	3.03 [2.59, 3.72]	2.82 [2.30, 3.39] †
GGT (U/l)	12 [8, 18]	18 [11, 33] †
ALAT(U/l)	13 [8, 18]	14 [9, 21] †
ASAT(U/l)	10 [8, 12]	10 [8, 14] †
Smoke (%)	70 (68 %)	576 (64.3 %)
Alcohol usage (standard drinks*/week)	0.21 [0, 1.71]	0.24 [0, 1.71]
Elevated BP (%)	42 (40.8 %)	491 (54.8 %) †
BP medication (%)	0 (0 %)	864 (96.4 %) †
T2D (%)	6 (5.8 %)	165 (18.4 %) †
CAD (%)	40 (38.8%)	108 (79.0 %) †
MI (%)	17 (16.5%)	413 (46%) †
BMI – body mass index; SBP – systolic blood pressure; DBP – diastolic blood pressure; HDL – high density lipoprotein cholesterol; LDL – low density lipoprotein cholesterol; GGT - gamma-glutamyl transferase; ASAT – aspartate transaminase; ALAT – alanine transaminase; T2D – type 2 diabetes; CAD – coronary artery disease (> 20%); MI – myocardial infarction
* Standard drink contains 14 grams of pure alcohol
† Statistical significance at p < 0.05

## Sheet: Table S5
Table S5. Correlation table of whole blood, serum, and plasma miRNA profiles with systolic and diastolic BP. Only pFDR-values are shown for the whole blood data. YFS 2011 whole blood-based finding were validated with YFS serum and LURIC plasma. Validation was considered significant if p<0.05. Fields denoted with "NA" indicate that the miRNA was not detected in the corresponding data.
	YFS 2011 WHOLE BLOOD					YFS 2011 SERUM					LURIC PLASMA
		Systolic BP		Diastolic BP			Systolic BP		Diastolic BP			Systolic BP		Diastolic BP
	n	r (CI 95%)	p (FDR)	r (CI 95%)	p (FDR)	n	r (CI 95%)	p	r (CI 95%)	p	n	r (CI 95%)	p	r (CI 95%)	p
hsa-miR-19a-3p	851	-0.1 (-0.17 - -0.03)	0.0888666	-0.11 (-0.18 - -0.05)	0.0289475	127	-0.11 (-0.28 - 0.07)	0.216711	-0.11 (-0.28 - 0.07)	0.223683	NA
hsa-miR-19b-3p	864	-0.12 (-0.18 - -0.05)	0.0206054	-0.1 (-0.17 - -0.03)	0.0609199	145	0.07 (-0.09 - 0.23)	0.39186	0.1 (-0.06 - 0.26)	0.217716	999	-0.09 (-0.15 - -0.03)	0.0042003	-0.1 (-0.16 - -0.04)	0.00119014
hsa-miR-142-3p	863	-0.1 (-0.16 - -0.03)	0.0888666	-0.13 (-0.19 - -0.06)	0.0056836	145	-0.09 (-0.25 - 0.07)	0.265959	-0.09 (-0.25 - 0.07)	0.262708	NA
hsa-miR-150-5p	859	-0.12 (-0.19 - -0.06)	0.0169083	-0.07 (-0.14 - 0)	0.319432	140	0.07 (-0.1 - 0.23)	0.435296	0.12 (-0.05 - 0.28)	0.165294	999	-0.04 (-0.1 - 0.02)	0.184779	0.03 (-0.04 - 0.09)	0.397442
hsa-miR-20b	849	-0.06 (-0.13 - 0.01)	0.419965	-0.11 (-0.17 - -0.04)	0.0411684	145	-0.1 (-0.26 - 0.07)	0.238258	-0.13 (-0.28 - 0.04)	0.128413	NA
hsa-miR-363-3p	854	0.1 (0.03 - 0.16)	0.0888666	0.13 (0.07 - 0.2)	0.00429903	NA					NA
hsa-miR-144-5p	860	-0.1 (-0.16 - -0.03)	0.0888666	-0.14 (-0.2 - -0.07)	0.00294453	117	0.13 (-0.06 - 0.3)	0.622555	0.12 (-0.07 - 0.29)	0.584194	NA
hsa-miR-122-5p	700	0.21 (0.14 - 0.28)	7.381e-06	0.22 (0.14 - 0.29)	1.74576e-06	145	0.32 (0.16 - 0.46)	0.00569447	0.36 (0.21 - 0.49)	0.000569823	999	-0.02 (-0.08 - 0.04)	0.573044	0.04 (-0.02 - 0.11)	0.156836
hsa-miR-183-3p	852	0.15 (0.08 - 0.21)	0.0016922	0.14 (0.07 - 0.2)	0.00294453	NA					NA
hsa-miR-185-5p	868	-0.15 (-0.22 - -0.09)	0.000774868	-0.17 (-0.24 - -0.11)	4.38111e-05	145	-0.1 (-0.26 - 0.06)	0.622555	-0.16 (-0.32 - 0)	0.339355	999	-0.1 (-0.17 - -0.04)	0.000917329	-0.09 (-0.15 - -0.03)	0.00393269
hsa-miR-223-3p	861	-0.12 (-0.18 - -0.05)	0.0206054	-0.04 (-0.11 - 0.03)	0.596356	144	-0.08 (-0.24 - 0.09)	0.722375	-0.09 (-0.25 - 0.08)	0.63664	999	-0.09 (-0.15 - -0.03)	0.00517141	-0.09 (-0.15 - -0.02)	0.00653795
hsa-miR-885-5p	865	0.11 (0.05 - 0.18)	0.0220273	0.09 (0.03 - 0.16)	0.0978097	145	0.38 (0.23 - 0.51)	0.000251254	0.41 (0.26 - 0.54)	2.73869e-05	NA
hsa-miR-200c-3p	776	-0.12 (-0.19 - -0.05)	0.0220273	-0.11 (-0.18 - -0.04)	0.0411684	NA					NA
hsa-miR-423-5p	811	-0.08 (-0.14 - -0.01)	0.275211	-0.12 (-0.19 - -0.05)	0.0173856	142	0.05 (-0.11 - 0.22)	0.829732	-0.02 (-0.18 - 0.15)	0.975516	999	-0.01 (-0.08 - 0.05)	0.656983	-0.07 (-0.13 - -0.01)	0.0291713
hsa-miR-18a-3p	861	-0.07 (-0.13 - 0)	0.358804	-0.11 (-0.17 - -0.04)	0.0411684	142	-0.13 (-0.29 - 0.04)	0.619395	-0.18 (-0.33 - -0.01)	0.289045	NA
										`

## Sheet: Table S6
Table S6. MicroRNAs showing significant correlation with BP in whole blood were further evaluated in regression models. Model 1 is adjusted for age, sex, and BMI, while Model 2 is in addition includes for smoking status, alcohol usage, ultrasound-identifiable steatotic liver disease, type 2 diabetes and total cholesterol. Both YFS 2011 whole blood -based and the validation results from YFS 2011 s…
	YFS 2011 WHOLE BLOOD						YFS 2011 SERUM						LURIC PLASMA
			Systolic BP		Diastolic BP				Systolic BP		Diastolic BP				Systolic BP		Diastolic BP
		n	β (95 % CI)	p	β (95 % CI)	p		n	β (95 % CI)	p	β (95 % CI)	p		n	β (95 % CI)	p	β (95 % CI)	p
hsa-miR-19a-3p	Model 1	848	-0.04 (-0.06 - -0.02)	0.166	-0.05 (-0.08 - -0.03)	0.069	Model 1	127	-0.03 (-0.2 - 0.14)	0.675	-0.04 (-0.21 - 0.13)	0.59	NA
	Model 2	724	-0.02 (-0.05 - 0)	0.476	-0.04 (-0.06 - -0.01)	0.182	Model 2	118	-0.04 (-0.21 - 0.13)	0.579	-0.05 (-0.22 - 0.12)	0.515
hsa-miR-19b-3p	Model 1	861	-0.08 (-0.1 - -0.06)	0.0047	-0.05 (-0.07 - -0.03)	0.087	Model 1	144	0.02 (-0.02 - 0.06)	0.783	0.06 (0.02 - 0.09)	0.451	Model 1	999	-0.05 (-0.16 - 0.06)	0.076	-0.07 (-0.18 - 0.03)	0.016
	Model 2	734	-0.05 (-0.07 - -0.03)	0.082	-0.02 (-0.04 - -0.01)	0.432	Model 2	132	-0.02 (-0.06 - 0.02)	0.762	0.02 (-0.02 - 0.06)	0.81	Model 2	999	-0.05 (-0.16 - 0.06)	0.111	-0.07 (-0.18 - 0.04)	0.022
hsa-miR-142-3p	Model 1	860	-0.02 (-0.05 - 0.01)	0.506	-0.07 (-0.09 - -0.04)	0.025	Model 1	144	-0.05 (-0.13 - 0.04)	0.524	-0.07 (-0.15 - 0.02)	0.365	NA
	Model 2	734	-0.01 (-0.04 - 0.02)	0.72	-0.04 (-0.07 - -0.02)	0.13	Model 2	132	0.01 (-0.07 - 0.1)	0.857	-0.02 (-0.1 - 0.07)	0.831
hsa-miR-150-5p	Model 1	856	-0.04 (-0.07 - -0.01)	0.157	-0.01 (-0.04 - 0.03)	0.843	Model 1	139	-0.02 (-0.17 - 0.13)	0.746	0.06 (-0.09 - 0.21)	0.415	Model 1	999	0 (-0.09 - 0.09)	0.955	0.04 (-0.05 - 0.13)	0.193
	Model 2	729	-0.06 (-0.1 - -0.03)	0.027	-0.03 (-0.06 - 0.01)	0.382	Model 2	128	-0.02 (-0.17 - 0.13)	0.825	0.07 (-0.08 - 0.22)	0.345	Model 2	999	0 (-0.09 - 0.09)	0.984	0.04 (-0.05 - 0.13)	0.245
hsa-miR-20b	Model 1	846	-0.04 (-0.06 - -0.02)	0.172	-0.07 (-0.09 - -0.05)	0.015	Model 1	144	0.03 (-0.11 - 0.16)	0.731	0 (-0.14 - 0.13)	0.96	NA
	Model 2	720	-0.03 (-0.04 - -0.01)	0.355	-0.07 (-0.09 - -0.05)	0.015	Model 2	132	0 (-0.13 - 0.14)	0.967	-0.04 (-0.18 - 0.09)	0.572
hsa-miR-363-3p	Model 1	851	0.05 (0.03 - 0.07)	0.083	0.1 (0.07 - 0.12)	0.000876	NA						NA
	Model 2	729	0.03 (0.01 - 0.05)	0.289	0.07 (0.05 - 0.09)	0.014
hsa-miR-144-5p	Model 1	857	-0.05 (-0.07 - -0.03)	0.076	-0.09 (-0.11 - -0.07)	0.0014	Model 1	116	0.06 (-0.99 - 1.1)	0.498	0.08 (-0.97 - 1.12)	0.377	NA
	Model 2	731	-0.07 (-0.09 - -0.05)	0.018	-0.1 (-0.12 - -0.08)	0.000637	Model 2	108	0.1 (-0.95 - 1.15)	0.247	0.15 (-0.9 - 1.19)	0.08
hsa-miR-122-5p	Model 1	698	0.08 (0.02 - 0.13)	0.018	0.11 (0.06 - 0.16)	0.0008	Model 1	144	0.08 (-0.19 - 0.34)	0.327	0.17 (-0.1 - 0.44)	0.029	Model 1	999	0.02 (-0.11 - 0.15)	0.5	0.04 (-0.1 - 0.17)	0.247
	Model 2	597	0.07 (0.02 - 0.13)	0.029	0.08 (0.02 - 0.13)	0.025	Model 2	132	0.06 (-0.21 - 0.33)	0.433	0.14 (-0.12 - 0.41)	0.073	Model 2	999	0.05 (-0.08 - 0.18)	0.116	0.03 (-0.1 - 0.16)	0.363
hsa-miR-183-3p	Model 1	849	0.08 (0.05 - 0.12)	0.004	0.08 (0.04 - 0.11)	0.0068	NA						NA
	Model 2	723	0.06 (0.03 - 0.1)	0.039	0.05 (0.02 - 0.09)	0.065
hsa-miR-185-5p	Model 1	865	-0.08 (-0.11 - -0.05)	0.0041	-0.1 (-0.13 - -0.07)	0.000348	Model 1	144	0.02 (-0.11 - 0.15)	0.78	-0.02 (-0.16 - 0.11)	0.759	Model 1	999	-0.04 (-0.15 - 0.08)	0.193	-0.05 (-0.17 - 0.06)	0.082
	Model 2	738	-0.05 (-0.08 - -0.02)	0.079	-0.07 (-0.1 - -0.04)	0.014	Model 2	132	0 (-0.14 - 0.13)	0.99	-0.06 (-0.19 - 0.08)	0.448	Model 2	999	-0.04 (-0.16 - 0.08)	0.175	-0.06 (-0.17 - 0.06)	0.069
hsa-miR-223-3p	Model 1	858	-0.05 (-0.07 - -0.03)	0.109	-0.03 (-0.05 - -0.01)	0.267	Model 1	143	-0.09 (-0.15 - -0.03)	0.191	-0.1 (-0.16 - -0.04)	0.165	Model 1	999	-0.04 (-0.16 - 0.08)	0.182	-0.05 (-0.17 - 0.07)	0.113
	Model 2	733	0.01 (-0.01 - 0.03)	0.787	0.01 (-0.01 - 0.03)	0.772	Model 2	131	-0.08 (-0.14 - -0.03)	0.249	-0.07 (-0.13 - -0.01)	0.363	Model 2	999	-0.04 (-0.16 - 0.08)	0.184	-0.05 (-0.17 - 0.08)	0.12
hsa-miR-885-5p	Model 1	862	0.02 (-0.03 - 0.06)	0.534	0.04 (-0.01 - 0.09)	0.177	Model 1	144	0.11 (-0.09 - 0.32)	0.154	0.22 (0.02 - 0.43)	0.004	NA
	Model 2	735	0 (-0.04 - 0.05)	0.901	0.03 (-0.02 - 0.08)	0.293	Model 2	132	0.08 (-0.12 - 0.29)	0.308	0.17 (-0.04 - 0.38)	0.032
hsa-miR-200c-3p	Model 1	774	-0.07 (-0.1 - -0.05)	0.015	-0.07 (-0.1 - -0.04)	0.019	NA						NA
	Model 2	664	-0.09 (-0.12 - -0.06)	0.004	-0.09 (-0.12 - -0.06)	0.0028
hsa-miR-423-5p	Model 1	808	-0.02 (-0.04 - 0.01)	0.585	-0.05 (-0.07 - -0.03)	0.111	Model 1	141	0.05 (-0.05 - 0.16)	0.466	0.01 (-0.1 - 0.11)	0.937	Model 1	999	0.01 (-0.07 - 0.1)	0.642	-0.03 (-0.12 - 0.05)	0.268
	Model 2	687	-0.02 (-0.04 - 0)	0.571	-0.05 (-0.07 - -0.03)	0.109	Model 2	129	0.11 (0 - 0.21)	0.15	0.07 (-0.04 - 0.17)	0.352	Model 2	999	0.01 (-0.08 - 0.09)	0.826	-0.04 (-0.13 - 0.05)	0.192
hsa-miR-18a-3p	Model 1	858	-0.02 (-0.04 - 0.01)	0.563	-0.05 (-0.07 - -0.02)	0.117	Model 1	141	-0.01 (-0.17 - 0.16)	0.911	-0.03 (-0.2 - 0.13)	0.644	NA
	Model 2	731	-0.03 (-0.06 - 0)	0.326	-0.04 (-0.07 - -0.02)	0.129	Model 2	129	0 (-0.16 - 0.17)	0.988	-0.04 (-0.21 - 0.13)	0.587

## Sheet: Table S7 
Table S7. Subset analysis for the whole blood data in normotensive individuals to investigate miRNAs associations with BP in non-pathological context. Only miRNAs exhibiting at least significant correlation with one BP parameter are shown. Model 1 is adjusted for age, sex, and BMI, while Model 2 is in addition adjusted for smoking status, alcohol usage, ultrasound-identifiable steatotic liver dis…
NORMOTENSIVE (Have SBP < 140 or DBP < 90 and no diagnosis)
		Systolic BP		Diastolic BP
	n	r/β (95 % CI)	p	r/β (95 % CI)	p
hsa-miR-19b-3p
Correlation	691	-0.08 (-0.16 - -0.01)	0.0303082	-0.06 (-0.13 - 0.01)	0.114856
Model 1	688	-0.05 (-0.07 - -0.03)	0.171	-0.03 (-0.05 - -0.01)	0.377
Model 2	617	-0.05 (-0.07 - -0.03)	0.195	-0.04 (-0.06 - -0.02)	0.318
hsa-miR-150-5p
Correlation	686	-0.14 (-0.21 - -0.07)	0.000190547	-0.06 (-0.14 - 0.01)	0.103761
Model 1	683	-0.09 (-0.13 - -0.06)	0.0049	-0.03 (-0.07 - 0.01)	0.369
Model 2	612	-0.13 (-0.16 - -0.09)	0.000393	-0.06 (-0.09 - -0.02)	0.132
hsa-miR-20b
Correlation	686	-0.14 (-0.21 - -0.07)	0.000190547	-0.06 (-0.14 - 0.01)	0.103761
Model 1	683	-0.09 (-0.13 - -0.06)	0.0049	-0.03 (-0.07 - 0.01)	0.369
Model 2	612	-0.13 (-0.16 - -0.09)	0.000393	-0.06 (-0.09 - -0.02)	0.132
hsa-miR-363-3p
Correlation	682	0.09 (0.01 - 0.16)	0.0261276	0.13 (0.06 - 0.2)	0.000695177
Model 1	679	0.04 (0.01 - 0.06)	0.267	0.1 (0.08 - 0.13)	0.0026
Model 2	611	0.02 (-0.01 - 0.05)	0.565	0.09 (0.06 - 0.11)	0.018
hsa-miR-144-5p
Correlation	689	-0.07 (-0.14 - 0.01)	0.0731368	-0.13 (-0.2 - -0.05)	0.000886782
Model 1	686	-0.05 (-0.07 - -0.03)	0.139	-0.1 (-0.12 - -0.08)	0.0041
Model 2	615	-0.06 (-0.08 - -0.04)	0.094	-0.09 (-0.11 - -0.07)	0.011
hsa-miR-122-5p
Correlation	554	0.19 (0.11 - 0.27)	4.87507e-06	0.19 (0.1 - 0.27)	1.05664e-05
Model 1	552	0.08 (0.03 - 0.14)	0.027	0.11 (0.05 - 0.17)	0.0043
Model 2	499	0.09 (0.03 - 0.15)	0.028	0.09 (0.04 - 0.15)	0.026
hsa-miR-185-5p
Correlation	694	-0.14 (-0.22 - -0.07)	0.000139306	-0.18 (-0.25 - -0.1)	2.58702e-06
Model 1	691	-0.07 (-0.11 - -0.03)	0.031	-0.13 (-0.16 - -0.09)	0.000238
Model 2	620	-0.06 (-0.1 - -0.02)	0.081	-0.12 (-0.15 - -0.08)	0.0013
hsa-miR-885-5p
Correlation	691	0.09 (0.01 - 0.16)	0.0218204	0.07 (0 - 0.15)	0.051774
Model 1	688	0.01 (-0.05 - 0.06)	0.849	0.05 (0 - 0.1)	0.16
Model 2	617	0.01 (-0.04 - 0.07)	0.693	0.06 (0.01 - 0.11)	0.092
hsa-miR-200c-3p
Correlation	622	-0.12 (-0.2 - -0.04)	0.00214312	-0.1 (-0.18 - -0.03)	0.00884624
Model 1	620	-0.07 (-0.11 - -0.04)	0.034	-0.08 (-0.11 - -0.04)	0.036
Model 2	557	-0.09 (-0.12 - -0.06)	0.018	-0.09 (-0.12 - -0.06)	0.015
hsa-miR-423-5p
Correlation	648	-0.02 (-0.1 - 0.06)	0.64	-0.09 (-0.17 - -0.02)	0.018
Model 1	646	-0.02 (-0.04 - 0)	0.561	-0.06 (-0.08 - -0.04)	0.09
Model 2	578	-0.02 (-0.04 - 0)	0.614	-0.06 (-0.08 - -0.04)	0.105
hsa-miR-18a-3p
Correlation	693	0.02 (-0.05 - 0.1)	0.56	-0.05 (-0.12 - 0.03)	0.21
Model 1	686	-0.04 (-0.07 - 0)	0.284	-0.08 (-0.11 - -0.05)	0.019
Model 2	615	-0.04 (-0.07 - -0.01)	0.272	-0.07 (-0.1 - -0.03)	0.071

## Sheet: Table S8
Table S8. Subset analysis for the whole blood data, stratified by sex, to investigate sex-specificity of miRNA and BP associations. Model 1 is adjusted for age and BMI, while Model 2 is in addition adjusted for smoking status, alcohol usage, ultrasound-identifiable steatotic liver disease, type 2 diabetes, total cholesterol, and BP medication. The association was considered significant if p < 0.0…
	WOMEN					MEN
		Systolic BP		Diastolic BP			Systolic BP		Diastolic BP
	n	β (95 % CI)	p	β (95 % CI)	p	n	β (95 % CI)	p	β (95 % CI)	p
hsa-miR-19b-3p
Correlation	464	-0.1 (-0.19 - -0.01)	0.031524	-0.14 (-0.23 - -0.05)	0.00267013	387	-0.07 (-0.17 - 0.03)	0.147088	-0.06 (-0.16 - 0.04)	0.216779
Model 1	461	-0.06 (-0.09 - -0.02)	0.162	-0.05 (-0.08 - -0.01)	0.285	387	-0.05 (-0.09 - -0.02)	0.251	-0.05 (-0.09 - -0.02)	0.213
Model 2	393	-0.04 (-0.07 - 0)	0.432	-0.05 (-0.09 - -0.02)	0.206	331	-0.02 (-0.06 - 0.01)	0.616	-0.04 (-0.07 - 0)	0.395
hsa-miR-19b-3p
Correlation	472	-0.13 (-0.21 - -0.04)	0.0056701	-0.12 (-0.2 - -0.03)	0.0119316	392	-0.09 (-0.18 - 0.01)	0.0897065	-0.06 (-0.16 - 0.04)	0.220185
Model 1	469	-0.07 (-0.09 - -0.04)	0.091	-0.1 (-0.13 - -0.08)	0.013	392	-0.07 (-0.09 - -0.04)	0.129	-0.03 (-0.06 - -0.01)	0.444
Model 2	400	-0.08 (-0.1 - -0.05)	0.072	-0.04 (-0.07 - -0.02)	0.305	334	-0.03 (-0.05 - -0.01)	0.513	-0.01 (-0.03 - 0.02)	0.835
hsa-miR-150-5p
Correlation	466	-0.09 (-0.18 - 0)	0.0589041	-0.04 (-0.13 - 0.05)	0.4356	393	-0.05 (-0.15 - 0.05)	0.29645	-0.04 (-0.14 - 0.06)	0.426675
Model 1	463	-0.02 (-0.06 - 0.03)	0.704	-0.07 (-0.12 - -0.03)	0.078	393	0 (-0.05 - 0.04)	0.963	0 (-0.04 - 0.04)	0.992
Model 2	394	-0.1 (-0.15 - -0.05)	0.023	-0.04 (-0.08 - 0.01)	0.38	335	-0.03 (-0.07 - 0.02)	0.558	-0.03 (-0.07 - 0.02)	0.541
hsa-miR-363-3p
Correlation	472	0.1 (0.01 - 0.19)	0.0312191	0.15 (0.06 - 0.23)	0.00141741	382	0.07 (-0.03 - 0.17)	0.186286	0.1 (0 - 0.2)	0.0431718
Model 1	469	0.12 (0.09 - 0.15)	0.0034	0.07 (0.04 - 0.11)	0.072	382	0.02 (-0.01 - 0.05)	0.635	0.07 (0.03 - 0.1)	0.125
Model 2	400	0.05 (0.02 - 0.09)	0.212	0.11 (0.08 - 0.14)	0.0097	329	0.01 (-0.03 - 0.04)	0.872	0.03 (0 - 0.06)	0.495
hsa-miR-144-5p
Correlation	470	-0.11 (-0.19 - -0.02)	0.0223313	-0.13 (-0.22 - -0.04)	0.00344506	390	-0.1 (-0.2 - 0)	0.0435965	-0.15 (-0.24 - -0.05)	0.00344286
Model 1	467	-0.1 (-0.13 - -0.07)	0.014	-0.08 (-0.11 - -0.06)	0.05	390	-0.02 (-0.05 - 0.01)	0.672	-0.09 (-0.12 - -0.06)	0.033
Model 2	398	-0.08 (-0.11 - -0.06)	0.058	-0.1 (-0.13 - -0.07)	0.018	333	-0.06 (-0.09 - -0.03)	0.178	-0.11 (-0.14 - -0.08)	0.0095
hsa-miR-122-5p
Correlation	356	0.16 (0.06 - 0.26)	0.0025417	0.17 (0.07 - 0.27)	0.00122413	344	0.17 (0.07 - 0.27)	0.0012966	0.21 (0.11 - 0.31)	6.16911e-05
Model 1	354	0.13 (0.06 - 0.19)	0.0071	0.12 (0.06 - 0.19)	0.011	344	0.03 (-0.05 - 0.11)	0.565	0.08 (0 - 0.16)	0.081
Model 2	304	0.11 (0.04 - 0.18)	0.038	0.11 (0.04 - 0.17)	0.033	293	0.04 (-0.04 - 0.12)	0.489	0.04 (-0.04 - 0.12)	0.419
hsa-miR-185-5p
Correlation	474	-0.11 (-0.2 - -0.02)	0.0130163	-0.17 (-0.25 - -0.08)	0.000224269	394	-0.09 (-0.19 - 0)	0.0623403	-0.12 (-0.21 - -0.02)	0.0194157
Model 1	471	-0.16 (-0.18 - -0.13)	8.87e-05	-0.13 (-0.16 - -0.11)	0.0014	394	-0.03 (-0.1 - 0.03)	0.452	-0.04 (-0.1 - 0.03)	0.394
Model 2	402	-0.09 (-0.11 - -0.07)	0.038	-0.11 (-0.13 - -0.09)	0.008	336	-0.01 (-0.07 - 0.05)	0.816	-0.02 (-0.09 - 0.04)	0.582
hsa-miR-200c-3p
Correlation	419	-0.15 (-0.24 - -0.05)	0.00278652	-0.11 (-0.2 - -0.01)	0.031056	357	-0.03 (-0.14 - 0.07)	0.547968	-0.08 (-0.18 - 0.02)	0.122762
Model 1	417	-0.06 (-0.1 - -0.02)	0.188	-0.11 (-0.15 - -0.07)	0.018	357	-0.05 (-0.09 - -0.01)	0.302	-0.09 (-0.13 - -0.06)	0.037
Model 2	359	-0.11 (-0.15 - -0.07)	0.014	-0.08 (-0.12 - -0.04)	0.072	305	-0.08 (-0.12 - -0.04)	0.102	-0.12 (-0.16 - -0.08)	0.01

## Sheet: Table S9
Table S9. Prognostic logistic regression analysis. Odds ratio (OR) considered significant if pFDR < 0.05.
	n	OR (95% CI)	p	FDR
hsa-miR-329-3p	565	0.58 (0.43 - 0.78)	0.000461911	0.00739058
hsa-miR-19a-3p	589	1.47 (1.11 - 1.95)	0.0073737	0.0437897
hsa-miR-19b-3p	597	1.48 (1.11 - 2)	0.00821057	0.0437897
hsa-miR-363-3p	593	0.79 (0.59 - 1.05)	0.103115	0.412459
hsa-miR-885-5p	600	1.2 (0.89 - 1.62)	0.219561	0.585495
hsa-miR-142-3p	598	1.21 (0.91 - 1.61)	0.184307	0.585495
hsa-miR-122-5p	483	1.17 (0.86 - 1.61)	0.319585	0.712575
hsa-miR-185-5p	601	0.91 (0.67 - 1.23)	0.551534	0.748498
hsa-miR-144-5p	596	1.13 (0.84 - 1.54)	0.421867	0.748498
hsa-miR-200c-3p	541	1.11 (0.8 - 1.56)	0.533801	0.748498
hsa-miR-183-3p	588	1.06 (0.79 - 1.41)	0.714181	0.773972
hsa-miR-223-3p	596	1.09 (0.79 - 1.5)	0.608155	0.748498
hsa-miR-150-5p	595	0.92 (0.69 - 1.23)	0.583737	0.748498
hsa-miR-423-5p	561	1.05 (0.78 - 1.42)	0.725599	0.773972
hsa-miR-18a-3p	596	1 (0.74 - 1.35)	0.997718	0.997718
hsa-miR-20b	586	1.15 (0.85 - 1.56)	0.356287	0.712575

[truncated: 2 more sheets: Table S10, Table S11]
